# Supplementary material for: Association of proangiogenic and profibrotic serum markers with lung function and quality of life in sarcoidosis
Source: PLoS One. 2021 Feb 22;16(2):e0247197. doi: 10.1371/journal.pone.0247197 (PMC7899331; doi:10.1371/journal.pone.0247197)
Supplement: S1 Dataset — (XLSX) [file pone.0247197.s001.xlsx]

## Sheet: data
Patient No	2015	age	sex category	Scadding stage	OCS	manifestation	disease activity	FGF-2	VEGF	PDGF-AB	TGF-beta1	pO2	pCO2	pH	DLCO abs	DLCO rel	DLCO impairment	FVC abs	FVC rel	FVC impairment	FEV1 abs	FEV1 rel	Tiffeneau abs	Tiffeneau impairment	ACE	sIL2-R	OCS	Follow-Up 2018	Scadding stage	manifestation 18	pO2 18	pCO2 18	DLCO abs 18	DLCO rel 18	FVC abs 18	FVC rel 18	FEV1 abs	FVC rel	FEV1 abs	FEV1 rel	Tiffeneau abs	DLCO change abs	DLCO change rel	FVC change abs	FVC change rel	FEV1 change rel	FEV1 change abs	Tiffeneau change	pO2 change
1		43	1	2	2	1	1	0.557746	77.7019	2.28505	21.9045	82.5	33.3	7.47	8.11	66.2	1	6.07	105.8	1	4.86	109.6	83.85	0	61	911	1		2	1	62	46.5	6.57	55	5.84	104	4.41	104	4.41	95	76.15	-1.54	-11.2	-0.23	-1.8	-0.45	-14.6	-7.7	-20.5
2		45	1	2	2	1	1	1.72702	111.604	1.70268	35.1322	77.9	36.6	7.45	7.9	71.47	1	4.04	79.3	2	3.13	78.7	79.11	0	32	770	1		2	1	71	40.5	7.29	68	4.05	82	3.28	82	3.28	81	81	-0.61	-3.47	0.01	2.7	0.15	2.3	1.89	-6.9
3		54	1	1	2	1	1	2.1243	137.449	0.840726	22.9126	76.5	31.5	7.46	9.08	91.2	0	3.8	83.1	1	3.03	86.2	79.56	0	68	852	2		1	1	80.5	34.3	7.89	81	2.98	67	2.27	67	2.27	63	76.21	-1.19	-10.2	-0.82	-16.1	-0.76	-23.2	-3.35	4
4		50	2	4	2	1	1	1.80224	76.5271	2.74201	26.642	89.4	35.9	7.47	5.53	63.4	1	2.54	73.9	2	2.04	71.3	81.84	0	18	818	1		4	1	91.6	37.7	4.57	54	2.76	83	2.11	83	2.11	72	76.19	-0.96	-9.4	0.22	9.1	0.07	0.7	-5.65	2.2
5		48	1	3	2	2	1	1.66651	102.037	1.09663	21.9569	74.2	36.8	7.44	11.31	88.4	0	5.26	86.4	1	4.52	97.7	87.81	0	48	786	2		3	2	74.3	26.8	9.63	77	5.74	97	4.59	97	4.59	94	80.04	-1.68	-11.4	0.48	10.6	0.07	-3.7	-7.77	0.1
6		68	2	3	2	2	1	1.71519	195.519	2.73476	42.9873	73.1	34.2	7.44	4.53	67.3	1	3.14	131.7	1	2.6	137.8	82.88	0	12	950	1		3	2	68	31.4	3.95	61	2.88	127	2.54	127	2.54	129	88.21	-0.58	-6.3	-0.26	-4.7	-0.06	-8.8	5.33	-5.1
7		39	2	2	1	1	1	2.11025	64.6111	0.854742	44.7588	71.7	32.8	7.46	7.89	83.8	0	3.45	90.8	1	2.95	91.6	85.5	0	44	759	0		2	1	90.4	30.2	6.79	74	3.82	103	3.34	103	3.34	101	96.53	-1.1	-9.8	0.37	12.2	0.39	9.4	11.03	18.7
8		65	1	3	2	2	1	1.78872	218.847	3.64408	29.777	61.1	31.3	7.45	2.07	24.6	3	2.15	56.4	3	1.29	44.8	60.02	1	21	1573	1		3	2	89.5	35.8		70		44		44		27	97.99		45.4		-12.4		-17.8	37.97	28.4
9		37	1	2	2	2	1	2.09731	71.8278	1.27738	19.6727	78.1	33.6	7.45		60.1	1	3.51	67.9	2	2.71	66.4	77.31	0	67	1991	2		2	2	81.2	33.3	6.28	57	3.32	65	2.56	65	2.56	61	77.26		-3.1	-0.19	-2.9	-0.15	-5.4	-0.05	3.1
10		38	1	1	1	2	1	1.72373	47.1568	1.19426	31.496	72.4	34.6	7.46	12.04	103.1	0	5.7	105.7	1	4.8	113.5	84.46	0	12	887	0		1	2	81.1	35.7	13.3	117	5.96	113	4.96	113	4.96	113	84.57	1.26	13.9	0.26	7.3	0.16	-0.5	0.11	8.7
11		73	1	2	1	2	1	1.63682	46.1498	0.544225	7.31316	75.2	36.3	7.45	6.31	71.6	1	3.4	82.8	1	2.58	85.7	75.78	0	36	1948	0		2	2	80.2	34.4	3.1	37	2.63	68	2.33	68	2.33	81	114.79	-3.21	-34.6	-0.77	-14.8	-0.25	-4.7	39.01	5
12		45	2	1	1	2	1	2.07447	67.6321	2.24881	26.473	93.5	33.5	7.43	8.26	89	0	4.1	109.3	1	3.52	111.8	85.87	0	92	528	0		1	2	72.5	36.5	7.67	84	3.89	106	3.39	106	3.39	105	86.97	-0.59	-5	-0.21	-3.3	-0.13	-6.8	1.1	-21
13		56	1	1	1	1	1	1.6345	151.883	3.07331	25.5406	85.6	38.6	7.42	7.84	78.9	1	4.47	97.6	1	2.94	84	65.79	1	107	1689	0		2	1	86.9	30	6.03	62	3.56	79	2.78	79	2.78	78	77.97	-1.81	-16.9	-0.91	-18.6	-0.16	-6	12.18	1.3
14		57	1	2	2	2	1	1.41181	55.2126	2.21594	26.7061	70.6	33.2	7.43	7.27	74.5	1	3.9	86.8	1	3.1	90.5	79.49	0	49	980	1		2	2	71.8	32.9	6.73	71	3.68	85	2.81	85	2.81	82	76.28	-0.54	-3.5	-0.22	-1.8	-0.29	-8.5	-3.21	1.2
15		50	2	2	1	2	1	1.7191	53.1987	2.11638	14.2475	86.5	37.5	7.44	6.66	73.2	1	3.27	89.5	1	2.66	87.2	81.28	0	29	899	0		2	2	78	35.5	8.3	93	3.12	88	2.64	88	2.64	85	84.72	1.64	19.8	-0.15	-1.5	-0.02	-2.2	3.44	-8.5
16		47	1	1	2	1	1	1.68375	88.443	1.83076	27.0674	69.9	38	7.45		96.5	0	3.94	82.7	1	3.48	93.6	91.19	0	17	759	1		1	1	84.4	35.8	8.79	86	4.26	91	3.31	91	3.31	87	77.75		-10.5	0.32	8.3	-0.17	-6.6	-13.44	14.5
17		50	1	3	2	1	1	2.05661	229.085	2.35078	23.909	66.5	35	7.45											93	1363	1				74.4	24.8	4.97	52	2.85	66	2.14	66	2.14	61	76.37								7.9
18		44	1	2	2	1	1	1.82436	103.38	1.87449	12.0973	67.8	33.7	7.45		61.2	1	2.39	62.1	2	3.01	139.2	88.77	0	136	3458	2		2	1		33.5	8.71	76	4.52	83	3.96	83	3.96	85	88.02		14.8	2.13	20.9	0.95	-54.2	-0.75
19		66	2	1	2	3	1	2.27379	81.0585	1.8989	6.40412	77.6	32.8	7.41		75.4	0	2.62	97.6	1	2.16	100.6	82.49	0	49	826	1		2	3	69.1	36	4.61	65	2.32	89	1.87	89	1.87	85	80.81		-10.4	-0.3	-8.6	-0.29	-15.6	-1.68	-8.5
20		54	2	2	2	1	1	2.08007	95.1562	1.38105	9.53333	80.1	31.7	7.43		63.8	1	3.55	99.2	1	2.13	72	60.13	1	35	943	1		2	1	88.3	29.9	6.62	75	3.56	102	2.37	102	2.37	79	66.49		11.2	0.01	2.8	0.24	7	6.36	8.2
21		76	1	2	1	1	1	2.04661	89.1143	2.59992	9.89461	69.1	29	7.43		60.6	1	2.06	55.3	3	1.91	67.2	92.88	0	69	2039	0		2	1	66.9	31.5	1.68	24	1.88	60	1.45	60	1.45	60	82.46		-36.6	-0.18	4.7	-0.46	-7.2	-10.42	-2.2
22		51	2	2	1	2	1	1.68554	67.9677	2.1838	29.9402	73.2	33.4	7.47		93.4	0	3.6	94.9	1	2.98	94.6	83.39	0	38	869	1		2	2	85.6	31.9	7.01	76	3.67	99	2.8	99	2.8	87	76.31		-17.4	0.07	4.1	-0.18	-7.6	-7.08	12.4
23		58	2	2	2	2	1	1.99616	73.3383	2.0695	45.8892	87.1	35.8	7.46		68	1	2.24	83.1	1	1.86	84.8	83.06	0	35	809	2		1	2	74.7	38.7	4.6	64	2.11	81	1.88	81	1.88	81	89.03		-4	-0.13	-2.1	0.02	-3.8	5.97	-12.4
24		53	1	3	2	1	1	2.10035	52.1917	1.89938	32.7897	57.2	37.1	7.43		71.6	1	3.59	81.2	1	2.81	82.3	78.25	0	12	1905	1		3	1	61.6	38.5	5.71	63	3.41	83	2.59	83	2.59	78	75.72		-8.6	-0.18	1.8	-0.22	-4.3	-2.53	4.4
25		34	2	2	1	2	2	2.00219	142.82	1.87208	29.5906	87.5	32.7	7.44	6.41	64.2	1	4.13	100.5	1	3.16	90.1	76.55	0	64	593	0		2	2	79	34.1	4.8	49	3.57	90	2.46	90	2.46	68	69.07	-1.61	-15.2	-0.56	-10.5	-0.7	-22.1	-7.48	-8.5
26		43	2	1	1	3	2	1.74889	110.932	2.41699	36.5599	88.3	19.4	7.61	6.51	73.8	1	3.72	107.2	1	3.23	110.6	86.91	0	26	443	0		1	3	82.8	29.8	5.36	62	4.83	143	1.93	143	1.93	131	81.4	-1.15	-11.8	1.11	35.8	-1.3	20.4	-5.51	-5.5
27		57	2	3	1	1	2	1.89534	126.373	0.891714	16.2463	73.2	35.1	7.47	8.37	75.7	1	4.91	94.6	1	3.64	92.7	77.73	0	12	485	0				78.6	36	7.65	71	4.3	85	3.32	85	3.32	83	78.61	-0.72	-4.7	-0.61	-9.6	-0.32	-9.7	0.88	5.4
28		39	1	1	2	2	1	1.66415	54.7092	1.19136	17.6157	91.9	33.6	7.47	10.16	96.1	0	4.67	97.7	1	3.83	100.8	83.87	0	21	300	2		1	2	98.4	29	8.02	78	4.26	91	3.61	91	3.61	93	85.05	-2.14	-18.1	-0.41	-6.7	-0.22	-7.8	1.18	6.5
29		59	1	2	2	1	1	1.73107	57.8979	1.58428	24.6083	61.6	32.6	7.47	8.74	77.7	1	3.61	67.9	2	2.77	69.3	76.73	0	32	356	1		2	1	66.9	31.2	5.96	57	4	82	2.98	82	2.98	78	74.61	-2.78	-20.7	0.39	14.1	0.21	8.7	-2.12	5.3
30		26	1	1	1	1	2	1.78428	61.5902	1.65435	29.2351	88.6	30.9	7.43	9	69.9	1	4.34	73.2	2	3.64	76.8	83.79	0	12	489	0		1	1	78.9	35.5	9.35	74	4.28	74	3.52	74	3.52	72	82.12	0.35	4.1	-0.06	0.8	-0.12	-4.8	-1.67	-9.7
31		58	2	3	2	2	1	1.96921	76.6949	2.24301	37.7661	76.5	37	7.42	4.95	68.4	1	1.59	60.5	2	1.47	68.7	98.3	0	29	622	1		3	2	70.4	35.7	3.92	56	1.55	61	1.46	61	1.46	65	94.86	-1.03	-12.4	-0.04	0.5	-0.01	-3.7	-3.44	-6.1
32		62	2	2	0	1	2	1.80611	82.0654	2.86404	37.8477	83.7	42.1	7.43	4.46	63.8	1	2.26	90.4	1	1.93	95.9	85.3	0	54	282	0		2	1	90.2	27.1		58		86		86		82	82.72		-5.8		-4.4		-13.9	-2.58	6.5
33		34	1	2	2	1	1	1.8429	110.261	2.76545	34.2581	62.5	37.1	7.43	6.66	59.6	2	3.85	75.8	2	3.11	76.9	80.95	0	22	624	1		2	1	65.3	35.3	8.68	63	4.07	82	3.49	82	3.49	84	85.63	2.02	3.4	0.22	6.2	0.38	7.1	4.68	2.8
34		62	1	1	1	2	2	2.01769	84.0794	2.17728	26.2283	75.7	36.2	7.43	8.11	84	0	3.67	82.1	1	3.02	89.7	90.56	0	40	585	0		2	2	77.5	33.8	9.83	105	3.68	84	2.96	84	2.96	88	80.24	1.72	21	0.01	1.9	-0.06	-1.7	-10.32	1.8
35		39	2	3	2	2	1	1.51833	142.484	2.39331	0.250598	99.1	28.8	7.48		95	0	4.13	107.3	1	3.48	106.7	87.08	0	12	531	1		2	2	92.4	28.4	7.84	84	4.29	114	3.39	114	3.39	100	79.01		-11	0.16	6.7	-0.09	-6.7	-8.07	-6.7
36		47	1	3	2	1	1	1.75734	107.576	4.18585	40.2718	60.7	40.4	7.41		44.6	2	2.69	49.5	3	1.9	45.5	70.63	0	12	528	1		4	1	78.8	37.6	3	26	1.95	36	1.42	36	1.42	32	72.65		-18.6	-0.74	-13.5	-0.48	-13.5	2.02	18.1
37		54	2	1	1	1	2	1.53127	60.9189	1.88392	18.5364	86.6	37.1	7.44		97.5	0	3.68	123.7	1	2.91	119	80.12	0	40	247	0		1	1	86.4	36.6	6.7	84	3.26	107	2.86	107	2.86	108	89.22		-13.5	-0.42	-16.7	-0.05	-11	9.1	-0.2
38		51	1	2	1	3	2	1.70326	56.8909	2.4832	43.8847	85.5	31.9	7.44		89.3	0	6.42	123.3	1	4.65	116.8	71.48	0	53	638	0		2	3	71.1	30	9.85	90	6.43	125	4.69	125	4.69	114	73.02		0.7	0.01	1.7	0.04	-2.8	1.54	-14.4
39		52	1	2	2	1	1	1.90461	43.8002	1.68818	22.4173	89	32.1	7.43		57	2	4.14	86.7	1	2.47	70	61.99	1	29	574	1		2	1	75.3	33	5.49	55	4.29	92	2.73	92	2.73	73	63.63		-2	0.15	5.3	0.26	3	1.64	-13.7
40		55	1	4	2	1	1	1.39385	80.0515	2.26282	21.4033	82.4	34.5	7.46		48.8	2	3.85	68.3	2	2.73	64.2	72.38	0	79	650	1		3	1	78.2	33.3	6.2	54	4.07	74	2.85	74	2.85	66	71.26		5.2	0.22	5.7	0.12	1.8	-1.12	-4.2
41		35	2	3	2	2	1	1.61103	80.3871	1.89697	14.1193	95.7	29	7.48		71.3	1	4.82	87.1	1	3.77	86.4	78.28	0	26	445	1		3	2	71.4	35.8	6.89	58	4.61	85	3.85	85	3.85	85	83.47		-13.3	-0.21	-2.1	0.08	-1.4	5.19	-24.3
42		61	2	4	2	2	1	2.0342	102.205	2.78768	10.1918	80.8	37.7	7.44		64	1	3.17	99.7	1	2.06	79.6	65.04	1	65	451	1		4	2	73.3	36.4	4.63	58	3.11	100	2.18	100	2.18	84	70.34		-6	-0.06	0.3	0.12	4.4	5.3	-7.5
43		37	2	1	1	1	2	1.77332	83.4081	1.7051	16.625	92.3	33.7	7.42		82.1	0	4.05	104	1	3.64	110.1	91.12	0	56	370	0		1	1	79.6	31.3	7.29	77	3.95	103	3.65	103	3.65	106	95.28		-5.1	-0.1	-1	0.01	-4.1	4.16	-12.7
44		51	1	2	2	2	1	1.88317	48.6673	2.3851	9.22449	76.7	39	7.44		89.2	0	6.7	125	1	5.22	120.6	73.42	0	24	393	1		2	2	85.8	30.7	9.31	80	6.49	118	5.14	118	5.14	116	79.12		-9.2	-0.21	-7	-0.08	-4.6	5.7	9.1
45		73	2	2	2	1	1	1.76246	56.3875	1.53933	8.40285	67.4	34.8	7.46		83.9	0	3.24	124.1	1	2.59	126.1	81.23	0	65	521	1		2	1	70.6	36.4	4.58	66	2.85	113	2.29	113	2.29	114	80.38		-17.9	-0.39	-11.1	-0.3	-12.1	-0.85	3.2
46		49	1	2	1	1	2	1.85202	45.982	3.02933	12.2663	75.6	24.6	7.45	9.2	82	0	4.81			3.95	95			59	495	0				77.3	31.4	7.71	70	4.78	93	3.83	93	3.83	92	80.08	-1.49	-12	-0.03		-0.12	-3		1.7
47		46	2	2	1	1	2	1.72769	63.9398	1.95375	16.2987	85.5	34.5	7.42		75.6	1	3.14	97.7	1	2.23	82.8	74.77	0	33	654	0		2	1	92.5	30.9	4.81	59	2.52	80	1.97	80	1.97	70	78.05		-16.6	-0.62	-17.7	-0.26	-12.8	3.28	7
48		79	1	3	2	1	1	1.86772	47.8281	1.28802	26.8343	64	35.8	7.45		53.5	2	2.45	61.4	2	1.77	61.7	72.27	0	31	395	1		2	1	73.6	39.9	4.27	51	3.35	86	2.34	86	2.34	84	99.34		-2.5	0.9	24.6	0.57	22.3	27.07	9.6
49		71	2	3	2	1	1	1.7555	53.5343	1.80949	23.0932	62.8	39.6	7.45		103.2	0		137.7	1		125.1	71.41	0	12	523	1		3	1	62.7	34.4	5.57	84	2.52	107	1.72	107	1.72	86	67.99		-19.2		-30.7		-39.1	-3.42	-0.1
50		54	1	3	2	2	1	2.05323	68.639	2.06757	40.1786	96.6	35.1	7.43		96.5	0	4.7	102.8	1	3.76	106.9	79.84	0	21	483	1		3	2	84.8	37.3	7.84	82	4.48	103	3.68	103	3.68	110	86.13		-14.5	-0.22	0.2	-0.08	3.1	6.29	-11.8
51		51	2	2	1	1	2	1.99963	83.7437	1.76986	23.641	82.7	25.5	7.54		67.9	1	2.5	86.5	1	2.06	88.8	82.34	0	12	693	0		3	2	67.2	35.2	4.43	62	2.27	87	1.92	87	1.92	88	87.58		-5.9	-0.23	0.5	-0.14	-0.8	5.24	-15.5
52		65	2	2	2	1	1	1.99133	42.1219	0.475113	25.1211	78.3	39.2	7.44		61.8	1	2.93	116.9	1	2.52	125	85.95	0	60	608	1		2	1	81.7	35.5	4.03	59	2.92	119	2.48	119	2.48	117	87.64		-2.8	-0.01	2.1	-0.04	-8	1.69	3.4
53		63	2	2	2	1	1	2.13831	56.2196	1.86217	9.85382	74	33.9	7.46		70.8	1	2.58	87.7	1	2.29	96.2	90.59	0	27	681	1		2	1	71.2	35.2	5.63	74	2.43	84	2.11	84	2.11	88	88.43		3.2	-0.15	-3.7	-0.18	-8.2	-2.16	-2.8
54		67	1	1	1	1	2	1.87902	58.9049	1.44315	20.7973	57.3	31.1	7.47		35.7	3	3.1	80.7	1	1.91	66.5	61.74	1	12	345	0		1	1	66.3	29.8	1.43	17	3	79	1.42	79	1.42	48	48.08		-18.7	-0.1	-1.7	-0.49	-18.5	-13.66	9

## Sheet: variables
Patient No
2015
age	1: male	2: female
sex category
Scadding stage
OCS	1: yes	2: no
manifestation	1: pulmonary	2: mixed	3: predominantly extraplumonary
disease activity	1: active	2: inactive
FGF-2
VEGF
PDGF-AB
TGF-beta1
pO2
pCO2
pH
DLCO abs
DLCO rel
DLCO impairment	1: none (>80%)	2: mild (80-60%)	3: moderate (40-60%)	4: severe (<40%)
FVC abs
FVC rel
FVC impairment	1: none (>80%)	2: mild (80-60%)	3: moderate (40-60%)	4: severe (<40%)
FEV1 abs
FEV1 rel
Tiffeneau abs
Tiffeneau impairment	1: no (>70%)	2: yes (<70%)
ACE	12= <12
sIL2-R
OCS	0: none	1: low-dose (<15 mg)	2: high-dose (>15 mg)
Follow-Up 2018
Scadding stage
manifestation 18	1: pulmonary	2: mixed	3: predominantly extraplumonary
pO2 18
pCO2 18
DLCO abs 18
DLCO rel 18
FVC abs 18
FVC rel 18
FEV1 abs
FVC rel
FEV1 abs
FEV1 rel
Tiffeneau abs
DLCO change abs
DLCO change rel
FVC change abs
FVC change rel
FEV1 change rel
FEV1 change abs
Tiffeneau change
pO2 change
KBILD Psych 2015
KBILD BuA 2015
KBILD Chest 2015
KBILD total 2015
KBILD Psych 2018
KBILD BuA 2018
KBILD Chest 2018
KBILD total 2018
KBILD total change
KBILD Chest change
KBILD Psych Change
KBILD BuA Change
KBILD total improvement	0: worse	1: stable or improvement
